# Supplementary material for: Cardiac Arrhythmia Risk after Anti-Cancer Drug Exposure and Related Disease Molecular Imaging Outlook: A Systematic Review, Meta-Analysis, and Network Meta-Analysis
Source: Biology (Basel). 2024 Jun 25;13(7):465. doi: 10.3390/biology13070465 (PMC11273816; doi:10.3390/biology13070465)
Supplement: Supplementary file 1 [file biology-13-00465-s001.zip]

Archive with 3 entries (3 files):
- sup-figures and charts.pdf
- sup-List of articles removed.pdf
- sup-quality assessment.pdf
